# Supplementary material for: Dual-Labelled Nanoparticles Inform on the Stability of Fluorescent Labels In Vivo
Source: Pharmaceutics. 2023 Feb 25;15(3):769. doi: 10.3390/pharmaceutics15030769 (PMC10059031; doi:10.3390/pharmaceutics15030769)
Supplement: Supplementary file 1 [file pharmaceutics-15-00769-s001.zip]

Archive with 1 entries (1 files):
- pharmaceutics-2150074-SI.pdf
